# Supplementary material for: The Bidirectional Correlation between Fundamental Motor Skill and Moderate-to-Vigorous Physical Activities: A Systematic Review and Meta-Analysis
Source: Children (Basel). 2023 Sep 4;10(9):1504. doi: 10.3390/children10091504 (PMC10527642; doi:10.3390/children10091504)
Supplement: Supplementary file 1 [file children-10-01504-s001.zip]

Archive with 1 entries (1 files):
- children-2484907-supplementary.pdf
